# Supplementary material for: Antimony(V) Adsorption and Partitioning by Humic Acid-Modified Ferrihydrite: Insights into Environmental Remediation and Transformation Processes
Source: Materials (Basel). 2024 Aug 23;17(17):4172. doi: 10.3390/ma17174172 (PMC11396405; doi:10.3390/ma17174172)
Supplement: Supplementary file 1 [file materials-17-04172-s001.zip]

Archive with 1 entries (1 files):
- materials-3137088-supplementary.pdf
